# Supplementary material for: Dectin-2-Targeted Antifungal Liposomes Exhibit Enhanced Efficacy
Source: mSphere. 2019 Oct 30;4(5):e00715-19. doi: 10.1128/mSphere.00715-19 (PMC6821932; doi:10.1128/mSphere.00715-19)
Supplement: TABLE S1 [file mSphere.00715-19-st001.xlsx]

## Sheet: Sheet1
Compound	Gilead's Commercial AmBisome®	AmB-LL This study	DEC2-AmB-LL This study	BSA-AmB-LL This study	AmB DOC Micelles This study
Additions to liposomes remotely loaded for this study presented as moles percent of total liposomal lipids
sDectin-2 (DSPE-PEG-DEC2)		0	1	0
BSA (DSPE-PEG-BSA)				0.33
Amphotericin B	10.6	11	11	11	54.5
Fluconazole
Rhodamine Lissamine (DHPE-Rhodamine)		2	2	2
Moles percent in addition to total liposomal lipids	10.6	13	14	13.33	54.5
Lipids, lipidic vitamines, and PEG-conjugated lipids defined as 100% total liposomal lipids
PEG550-PE (1,2-Dimyristoyl-sn-glycero-3-phosphoethanolamine- N-[methoxy (polyethyleneglycol)-550]
mPEG2000-DSPE (N-(Carbonyl-methoxypolyethylene glycol 2000)-distearoyl-glycerophosphoethanolamine )		5	5	5
alpha-Tocopherol (form of Vitamine E)	0.0003	0	0	0
HSPC (soy phosphotidylcholaine)	52.7	0	0	0
DPPC (1,2-Dipalmitoyl-sn-glycerol-3-phosphocholine)
DPPE ((1,2-Dipalmitoyl-sn-glycerol-3-phosphoethanolamine)
DSPC (1,2-Distearol-sn-glycerol-3-phosphocholine)		50	50	50
DSPG (1,2-Distearoyl-sn-glycero-3-phosphoglycerol)	21.1	0	0	0
CHOL (Chlosterol)	26.2	45	45	45
Sodium deoxycholate (DOC) in micelle					100
Total liposomal lipids or DOC = 100%	100	100	100	100
